# Supplementary material for: Genetic Analysis of East Asian Grape Cultivars Suggests Hybridization with Wild Vitis
Source: PLoS One. 2015 Oct 21;10(10):e0140841. doi: 10.1371/journal.pone.0140841 (PMC4619069; doi:10.1371/journal.pone.0140841)
Supplement: S1 Table — The SNP ID is composed of the chromosome, followed after the colon by the position according to the 8x Pinot Noir (PN40024) genome sequence [13]. (XLSX) [file pone.0140841.s002.xlsx]

## Sheet: SNP_Primers 
snp_id	F	R
18:11239810	CATAGACAGCCTACATCCATCTC	TCATTTTCATCTGCCTCGTC
2:141291	GAAACAAAGGAGCAAGACAACC	GTTGATGATGGAAGAGAGGCAC
1:7802183	AGAACAGCTCTTACAACAGCAC	TTCATTGATCCTTTCAGCAG
1:13794046	TGTACAGTCGCTGCAGCTTG	AATCAACCTAAAATCCCTCTTCCTC
14:19163590	GTTAAGGCGGGAGAGATGAATG	CACGGAACCAAGTTCTTGACAG
16:6890855	GCAAACTGCAAGAGACGAG	TAAGAAGAAGTCCGGTTCAAG
7:1898848	TCGCTCCTCAATGCCCTAAC	AACAAGGCCGAGAGACATCAAG
5:133260	TTTGCCGGTGCGTATATGAG	TTGAGAGCCTTCCCTACGTTTG
6:3792284	CCCAGTTCCAAACTGTGAGC	GGTAAACTGCAAGCTGGTTGTC
6:664571	TGATTGTAATGCAAGCTGCTG	TAGGTTCTATGTGCGGGTAAGG
5:3864908	AGCACTCCGTAGGCATATACATC	GCACTTTCGGGTTTGTAGACTC
19:1245768	TGCGCCCTCTTCACATTACTC	ACAGGCTTCTCGGCAAGTTC
5:3864833	GCAACCTACCCACATCACAAG	TTGTAACAGCTACCTTCCTCCTG
12:9066350	CAGAGGTTGCGCCATAG	TTAGATGAAAGGGCTGTGTTAC
4:2322806	CACATGCAATCACACGGAAG	GACGCTCTCACTCATCATCTCTTAC
3:1013821	TGTGTTAAACCCAGACCGTCTAC	CCAAGGCCTTTGACTATGGAG
17:7157963	GTTGAACCTAACACAAACCAACC	GCAATCCTGAGATGCAGTTG
14:717049	TCGTACTTCTCTCCGAGGTG	AAGCAGAGCATGGAGATCAG
17:5140114	GCGAGTTGATGGGTGAG	AACACTTCTGAATCCCATGAC
11:3842444	GTGCTCAGTCTTAGGTCGAATC	AAGTTGTTGGACGAAAGATCC
6:6045443	TGCACCAGTACCAGAGTTATG	ACACGTGTATGCGTTTGC
8:10679565	AAAAGAGCTCGAAACAGTCC	CCTTGCCAACAAACGTG
17:7429913	TCCATGCTTGTACCACTGATAGG	ATGAGAAGTCCGGTGGATAAGAC
2:2391182	AAGAATAATGACCATGGCAGGAG	CCGGGCTCCTATTAGTTTTCTG
17:6230861	GCATTCTCAACCGGTCGTATC	CGGGCTTCCTGTACATATTCTTG
8:16105442	GCGAAGCATCAAAGACAACAAG	TGAGAGTGAGGGAGAAGTTGAAGAG
18:9582805	CCCTGGAGTTTCATTTGCAC	AGTTCAGGCGTGGAGTCAAG
4:1185523	ATTTTGGTGGCATTCTGGTCAC	TTGCTAGAACCTTGAAGCAGAGC
7:7179779	GTCTATGCTGCCTTGCTGAGATG	TCAAGAGGAAGGAGAAGGGGAAG
3:2212120	TCGAGCAGGTCATGGAG	CAAACACACCTTGTTCTTGTG
12:2314340	CAGCAAACAAGGACTCTTCCTC	TTGGCGGTGATTCCTTACTC
3863:5855571	GTGGGAAGGTCTTTGAAGCTC	CGGCCAATTCTTTACCACTTC
4:14009350	GAACCCAGACTCCTGAAATTTGTC	TCTGGCAGTGATGAAGAAGTTCC
3861:1900606	GGATATGAGGTACATGGGACTG	TTGGTATCGTGATGAAGTTAGAGAG
5:19222526	GCCTCTTCGCATACTTCACTGC	GGCGTCGAAGGATGATCTTG
18:10764700	CGCAGAGGATGTCTGACAAGAG	GCCATTACTTCTCACTGTGCTCTG
13:7670560	AGGAGGAGAGGGAAGTGGTC	CCATAATCCATATTCTCCTTCACTC
7:2912469	GGTGGGAAATTTGCTGGTTG	TGTATGCATCTTCACCAGGAGTTG
6:18163408	GGAGCATAAGGGGAAATTGTACG	CTCTCATCCTTGGAAATCACCAC
3:8494448	GCATATGACTGGGCATACTCCTG	TCATCAGTACTGGAAACCCTGGTC
11:630969	GCAGCCAAACAGCAGAGACAG	GAATATCCGGTGGGGTTGAAG
7:13901320	TGTCCTTCTGAGCCACGAAC	GGGAAATTCTCGCCATTGTC
12:9945727	TAAGACACAGGGACATTTTGAGG	AGGAGCCGGATAGTAACGAAG
18:3490918	GGAGGCTGGGGATATTACTTGTG	TGGCCTTTGGATATTGTCTGC
13:5989356	ATGTTGCTAAGAATGTAGCTGATGG	CCCGAGTATCCTTGAAGAAGTG
9:6489555	CCATTGAGGAAGAGTGCGTGATAC	CAACCTCGGCCAAAATACAAATTC
5:3870043	CACTGAAGGCCTATCATCAAAC	CTGGCATATCACATGGCTTC
1:2247329	ATCTGCTCATGATCACCCTTC	GAGTTGTTTCCAGTGGTGTCTG
