# Supplementary material for: Genetic Analysis of East Asian Grape Cultivars Suggests Hybridization with Wild Vitis
Source: PLoS One. 2015 Oct 21;10(10):e0140841. doi: 10.1371/journal.pone.0140841 (PMC4619069; doi:10.1371/journal.pone.0140841)
Supplement: S2 Table — The SNP ID is composed of the chromosome, followed after the colon by the position according to the 8x Pinot Noir (PN40024) genome sequence [13]. When only a single allele appears, it indicates that the sample is homozygous for that allele. (XLSX) [file pone.0140841.s003.xlsx]

## Sheet: Table S2
snp_id	Koshu		Pinot noir		Koshu-sanjaku		Longan		Huotian-hong		Baijixin		V. amurensis		V. coignetiae		V. ficifolia var. ganebu		V. shiragai
VV:18:11239810	C	T	T		C	T	T		T		T		C		C		C		C
VV:2:141291	C		C		C		A	C	C		C		A		A		A		A
VV:1:7802183	A	G	A		A	G	A	G	A		A		G		G		A		G
VV:1:13794046	A	T	T		A	T	C	T	T		T		C		C		C		C
VV:14:19163590	C		C		C		C		C		C		C		C		T		C
VV:16:6890855	G		G		G		G		G		G		T		T		T		T
VV:7:1898848	C	T	T		T		T		T		T		C	T	C		C		C
VV:5:133260	A		A		A		A		A		A		G		G		G		G
VV:6:3792284	C		C		C		C		C		C		G		C		G		C	G
VV:6:664571	A	T	T		A	T	A	T	T		T		A		A		A		A
VV:5:3864908	C		C		C		C		C		C		A		A	C	C		A	C
VV:19:1245768	T		T		T		T		T		T		T		C		C		C
VV:5:3864833	G		G		G		G		G		G		A		A	G	G		A	G
VV:12:9066350	T		T		T		T		T		T		T		T		T		T
VV:4:2322806	A	G	A		A	G	A		A	G	A		G		G		G		G
VV:3:1013821	C	T	T		T		T		T		T		T		T		C		C
VV:17:7157963	A	C	A		A		A		A		A		C		C		C		A	C
VV:14:717049	C	T	T		C	T	T		T		C	T	C		C		C		C
VV:17:5140114	G	T	G		G		G		G		G		G	T	G	T	T		T
VV:11:3842444	G	T	T		G	T	G	T	T		T		G		G		G		G
VV:6:6045443	G	T	T		G	T	T		T		T		G		G		G		G
VV:8:10679565	C		C		C		C		C		C		C		C		C		C
VV:17:7429913	A	G	A	G	G		G		G		G		G		G		G		G
VV:2:2391182	T		T		T		T		T		T		C		T		T		C	T
VV:17:6230861	A	C	A	C	A	C	A		A		A		C		C		C		C
VV:8:16105442	T		T		A	T	T		A	T	T		A		A		A		A
VV:18:9582805	C		C	G	C	G	G		G		C	G	C		C		C		G
VV:4:1185523	C		T		C	T	C	T	C		C	T	C		C		C		C
VV:7:7179779	T		T		T		T		C	T	T		C		C		C		C
VV:3:2212120	T		T		T		C		C		C	T	C		C		C		C
VV:12:2314340	A	G	A	G	A	G	A	G	A	G	A	G	G		G		G		G
VV:3863:5855571	A	C	C		A	C	A	C	C		C		A		A		A		A
VV:4:14009350	C		C		C		C		C		C		T		T		T		T
VV:3861:1900606	A	C	C		A	C	C		C		A	C	A		A		A		A
VV:5:19222526	C	T	T		C	T	C		C	T	C		C		C		C		C
VV:18:10764700	C		C		C	T	C		C	T	C		T		T		T		T
VV:13:7670560	A		A		A		A		A	C	A		C		C		C		C
VV:7:2912469	A	G	A	G	G		G		G		G		A		A		A		A
VV:6:18163408	C		A	C	C		C		C		C		A		A		A		A
VV:3:8494448	A		A		A	C	A	C	C		A		C		C		C		C
VV:11:630969	A	C	A	C	A	C	A	C	A	C	A		C		C		C		C
VV:7:13901320	A	C	A	C	A	C	A	C	A	C	C		A		A		A		A
VV:12:9945727	C	T	T		C	T	T		T		C	T	C		C		C		C
VV:18:3490918	C	T	C		C	T	C		C		C		T		T		T		T
VV:13:5989356	C	T	C	T	T		T		T		T		C		C		C		C
VV:9:6489555	A	G	A	G	A		A		A		A		G		G		G		G
VV:5:3870043	C		A	C	C		A	C	C		C		A		A		A		A
VV:1:2247329	C		G		C	G	G		C	G	G		C		C		C		C
