# Supplementary material for: Genetic Analysis of East Asian Grape Cultivars Suggests Hybridization with Wild Vitis
Source: PLoS One. 2015 Oct 21;10(10):e0140841. doi: 10.1371/journal.pone.0140841 (PMC4619069; doi:10.1371/journal.pone.0140841)
Supplement: S3 Table — (XLSX) [file pone.0140841.s004.xlsx]

## Sheet: primers
Region	Primer name	Primer sequence	PCR/sequencing
trnH-psbA spacer	trnH	CGCGCATGGTGGATTCACAATCC	PCR and sequencing
	psbA	GTTATGCATGAACGTAATGCTC	PCR and sequencing
trnK-rps16 spacer	trnKx1	TTAAAAGCCGAGTACTCTACC	PCR
	rpS16x2F2	AAAGTGGGTTTTTATGATCC	PCR and sequencing
	rps16-i	GGACTTGTGTTGGATTGGCA	Sequencing
trnF-ndhJ spacer	trnF	CTCGTGTCACCAGTTCAAAT	PCR and sequencing
	ndhJR	ATGCCYGAAAGTTGGATAGG	PCR and sequencing
rpl32-trnL spacer	rpL32-i	CGGTAAAATKCCGATAGAAA	PCR and sequencing
	trnL	CTGCTTCCTAAGAGCAGCGT	PCR and sequencing
